# Supplementary material for: Interaction between Microalgae P. tricornutum and Bacteria Thalassospira sp. for Removal of Bisphenols from Conditioned Media
Source: Int J Mol Sci. 2022 Jul 30;23(15):8447. doi: 10.3390/ijms23158447 (PMC9369128; doi:10.3390/ijms23158447)
Supplement: Supplementary file 1 [file ijms-23-08447-s001.zip]

Archive with 1 entries (1 files):
- ijms-1796904-supplementary.pdf
